# Supplementary material for: Triglyceride-glucose index and the incidence of stroke: A meta-analysis of cohort studies
Source: Front Neurol. 2023 Jan 4;13:1033385. doi: 10.3389/fneur.2022.1033385 (PMC9845890; doi:10.3389/fneur.2022.1033385)
Supplement: Supplementary file 1 [file Data_Sheet_1.ZIP]

Archive with 3 entries (3 files):
- PRISMA 2020 Checklist.docx
- PRISMA_2020_flow_diagram_new_SRs_v1.docx
- Supplement 1.docx
